# Supplementary material for: Comparing trophic position estimates using bulk and compound specific stable isotope analyses: applying new approaches to mackerel icefish Champsocephalus gunnari
Source: PeerJ. 2024 May 17;12:e17372. doi: 10.7717/peerj.17372 (PMC11104342; doi:10.7717/peerj.17372)
Supplement: Supplemental Information 1 — Each data row corresponds to an individual and each column corresponds to a measurment of the different analyzed aminoacids per species. [file peerj-12-17372-s001.csv]

Sample	Spp	FG	Ala_T	Asx_T	Glx_T	Ile_T	Leu_T	Pro_T	Val_T	MeanTrophic	Lys_S	Phe_S	Met_S	MeanSource	MeanT-MeanS	Glx-Phe	TP_Glx-Phe_TDF_7.5	TP_Glx-Phe_TDF_mix	Tyr_O	Thr_O	Gly_T_S	SerT_S
JC017	Antarctomysis maxima	Mysid	21.1	16.2	21.4	17.5	17.9	16.0	18.6	18.4	1.2	1.8	4.3	2.4	16.0	19.6	3.0	3.0	4.6	-15.5	0.7	5.0
JC021	Antarctomysis maxima	Mysid	19.8	15.1	21.8	15.7	17.5	14.6	17.8	17.5	0.7	2.3	4.3	2.4	15.0	19.4	3.0	3.0	4.8	-17.7	-0.5	3.7
JC025	Antarctomysis maxima	Mysid	22.0	15.8	22.3	16.7	18.6	15.8	18.2	18.5	0.5	1.3	4.2	2.0	16.5	21.1	3.2	3.2	5.9	-20.4	-1.3	2.3
JC001	Champsocephalus gunnari	Fish	21.8	17.2	23.2	25.1	21.6	19.2	21.2	21.3	4.4	1.1	1.3	2.2	19.1	22.1	3.4	4.6	5.4	-20.3	-3.2	-4.8
JC005	Champsocephalus gunnari	Fish	22.9	17.4	22.8	21.1	22.2	20.2	22.4	21.3	2.5	2.1	1.9	2.1	19.1	20.8	3.2	4.4	8.4	-19.3	-1.5	-3.4
JC011	Champsocephalus gunnari	Fish	22.1	17.4	23.2	22.3	21.5	19.5	20.2	20.9	3.6	2.3	1.2	2.3	18.6	20.9	3.2	4.4	6.7	-19.2	-2.6	-3.6
JC012	Champsocephalus gunnari	Fish	22.0	17.0	23.0	24.8	20.4	19.6	20.0	21.0	3.4	1.6	0.3	1.8	19.2	21.3	3.3	4.5	7.0	-19.8	-3.5	-6.2
JC014	Champsocephalus gunnari	Fish	21.1	17.1	22.8	20.0	21.9	19.6	22.1	20.6	3.1	1.7	0.7	1.8	18.8	21.1	3.2	4.4	5.5	-19.0	-1.8	-3.4
JC019	Champsocephalus gunnari	Fish	22.9	16.5	23.1	22.0	21.3	20.3	21.6	21.1	3.2	1.4	1.7	2.1	19.0	21.7	3.3	4.5	8.3	-18.4	-1.1	-3.7
JC023	Champsocephalus gunnari	Fish	23.2	16.9	23.5	22.0	21.5	20.4	22.4	21.4	1.8	1.4	2.4	1.9	19.6	22.2	3.4	4.6	4.5	-18.6	-1.0	-3.7
JC024	Champsocephalus gunnari	Fish	23.3	17.1	23.5	22.1	21.9	20.4	22.3	21.5	1.1	0.8	1.4	1.1	20.4	22.7	3.5	4.7	6.2	-18.0	-0.5	-2.7
JC029	Champsocephalus gunnari	Fish	22.5	16.1	23.2	21.2	20.8	19.9	21.7	20.8	1.2	0.3	2.0	1.1	19.6	22.9	3.5	4.8	5.6	-19.3	-1.2	-3.9
JC031	Champsocephalus gunnari	Fish	23.1	16.2	22.6	21.5	21.1	19.4	21.1	20.7	1.0	0.0	0.8	0.6	20.1	22.5	3.4	4.7	5.7	-18.0	-1.0	-3.9
JC020	Electrona antartica	Fish	22.7	17.2	23.6	20.9	21.0	21.3	22.3	21.3	0.7	0.6	2.0	1.1	20.2	23.0	3.5	4.8	10.1	-21.5	-0.7	0.2
JC022	Electrona antartica	Fish	22.0	17.5	22.4	21.4	19.6	20.2	20.5	20.5	-2.0	0.3	0.5	-0.4	20.9	22.1	3.4	4.6	9.5	-21.7	-2.7	-1.0
JC028	Electrona antartica	Fish	24.8	18.9	25.8	23.8	22.3	23.0	23.6	23.2	1.8	1.6	6.0	3.1	20.0	24.2	3.7	5.0	11.3	-22.8	0.1	2.8
JC004	Euphausia frigida	Euphausid	17.4	14.7	18.4	11.3	12.2	14.3	14.3	14.7	2.8	3.1	1.3	2.4	12.3	15.2	2.5	2.5	7.3	-10.4	-1.1	2.9
JC018	Euphausia frigida	Euphausid	17.3	14.3	18.4	9.7	12.1	11.9	13.9	13.9	2.8	0.6	0.2	1.2	12.8	17.8	2.8	2.8	5.7	-12.0	-2.3	2.0
JC027	Euphausia frigida	Euphausid	18.6	14.3	18.7	8.6	11.4	11.9	14.1	13.9	3.1	0.7	0.6	1.4	12.5	18.0	2.8	2.8	6.2	-10.5	-2.8	1.9
JC002	Euphausia superba	Euphausid	14.5	10.9	14.7	9.2	10.6	10.5	13.2	11.9	1.3	1.0	-1.1	0.4	11.5	13.7	2.3	2.3	3.8	-12.7	-3.4	-2.4
JC003	Euphausia superba	Euphausid	12.1	11.0	13.9	10.7	11.3	11.8	12.7	11.9	2.0	2.5	-2.4	0.7	11.2	11.5	2.0	2.0	5.7	-10.6	-4.3	-1.6
JC006	Euphausia superba	Euphausid	11.4	12.2	15.9	11.7	10.7	12.3	13.3	12.5	2.5	3.4	0.6	2.2	10.3	12.5	2.1	2.1	4.9	-11.0	-3.0	-0.9
JC007	Euphausia superba	Euphausid	12.8	10.2	13.4	9.2	10.6	11.1	11.0	11.2	2.1	1.5	-0.8	1.0	10.2	11.9	2.0	2.0	5.6	-11.7	-4.4	-2.6
JC008	Euphausia superba	Euphausid	14.0	12.2	15.2	12.5	11.9	11.2	12.9	12.8	2.2	2.0	-1.8	0.8	12.0	13.2	2.2	2.2	6.6	-12.8	-5.1	-3.7
JC009	Euphausia superba	Euphausid	11.8	10.4	13.8	8.7	10.8	10.4	15.8	11.7	1.4	1.4		1.4	10.3	12.5	2.1	2.1	2.0	-15.2	-3.3	-2.8
JC010	Euphausia superba	Euphausid	19.9	14.4	18.7	12.5	9.7	12.9	12.9	14.4	3.4	-0.3	-2.2	0.3	14.1	18.9	3.0	3.0	5.5	-11.2	-1.4	6.0
JC013	Euphausia superba	Euphausid	11.5	9.3	12.7	8.8	9.3	10.6	10.3	10.3	2.5	1.1	-2.9	0.2	10.1	11.6	2.0	2.0	5.3	-12.3	-3.8	-1.5
JC015	Euphausia superba	Euphausid	13.2	10.4	14.0	7.1	10.3	11.6	12.7	11.3	1.7	2.2	-1.1	0.9	10.4	11.7	2.0	2.0	4.4	-11.2	-3.3	-0.1
JC032	Euphausia superba	Euphausid	15.4	12.7	16.7	11.6	13.3	11.4	14.8	13.7	1.8	1.8	0.4	1.3	12.4	14.9	2.4	2.4	6.0	-10.8	-2.5	0.1
JC016	Themisto gaudichaudii	Amphipod	23.2	15.2	19.8	19.4	18.4	14.2	19.4	18.5	2.7	3.4		3.1	15.4	16.3	2.6	2.6	7.6	-16.4	2.5	1.4
JC026	Themisto gaudichaudii	Amphipod	19.3	13.9	19.4	17.5	17.1	14.6	18.1	17.2	0.3	2.0	4.1	2.1	15.0	17.5	2.8	2.8	5.9	-15.1	1.8	3.4
JC030	Themisto gaudichaudii	Amphipod	20.8	15.0	19.1	16.8	15.9	14.3	19.0	17.3	0.6	2.4	3.3	2.1	15.2	16.6	2.7	2.7	4.8	-16.0	0.7	3.3
