# Supplementary material for: Comparing trophic position estimates using bulk and compound specific stable isotope analyses: applying new approaches to mackerel icefish Champsocephalus gunnari
Source: PeerJ. 2024 May 17;12:e17372. doi: 10.7717/peerj.17372 (PMC11104342; doi:10.7717/peerj.17372)
Supplement: Supplemental Information 2 — Bulk carbon and nitrogren isotopic data. [file peerj-12-17372-s002.csv]

	Zone	Depth	d13CVPDB	d15N
25	OS	10	-27.88	0.58
28	OS	10	-28.07	-2.91
31	OS	10	-28.37	-0.09
34	OS	10	-27.97	-0.32
37	OS	10	-26.96	1.09
40	OS	10	-28.23	0.67
42	OS	10	-28.88	-0.15
44	OS	10	-25.01	1.54
47	OS	10	-27.75	-1.05
50	OS	10	-25.43	-1.03
53	OS	10	-24.85	1.67
56	OS	10	-27.66	-0.41
59	OS	10	-23.6	-0.45
61	OS	10	-25.49	-2.13
63	OS	10	-28.11	-0.15
66	OS	10	-26.66	-1.73
69	OS	10	-27.21	-1.95
71	OS	10	-26.71	-2.5
74	OS	10	-26.41	-1.42
77	OS	10	-26.02	2.25
80	OS	10	-27.32	-1.92
83	OS	10	-28.35	0.72
85	OS	10	-28.09	-2.83
