# Supplementary material for: Comparing trophic position estimates using bulk and compound specific stable isotope analyses: applying new approaches to mackerel icefish Champsocephalus gunnari
Source: PeerJ. 2024 May 17;12:e17372. doi: 10.7717/peerj.17372 (PMC11104342; doi:10.7717/peerj.17372)
Supplement: Supplemental Information 3 — Carbon and nitrogen isotopic values of the analyzed species. [file peerj-12-17372-s003.csv]

	IDHAUL	SPECIES	d15N	d13C
1	3-100	Champsocephalus gunnari	8.5216341	-24.1168459
2	3-100	Champsocephalus gunnari	8.66768	-23.9352191
3	3-100	Champsocephalus gunnari	8.5468892	-23.9179155
4	3-15	Champsocephalus gunnari	8.5951677	-24.1699814
5	3-100	Champsocephalus gunnari	8.7241675	-23.9873423
6	3-100	Champsocephalus gunnari	8.7442775	-23.9371513
7	3-100	Champsocephalus gunnari	8.135402	-24.1494181
8	3-100	Champsocephalus gunnari	8.6748291	-23.6647111
9	3-100	Champsocephalus gunnari	8.5632668	-23.8790075
10	3-100	Champsocephalus gunnari	8.2918416	-24.1989644
11	3-100	Champsocephalus gunnari	8.36129	-23.7806431
12	3-100	Champsocephalus gunnari	8.6002742	-24.0298969
13	3-100	Champsocephalus gunnari	8.5389962	-24.2037949
14	3-100	Champsocephalus gunnari	8.4971229	-24.0820663
15	3-100	Champsocephalus gunnari	8.007452	-23.9179155
16	3-100	Champsocephalus gunnari	8.4082698	-24.166117
17	3-100	Champsocephalus gunnari	8.0729624	-24.4227468
18	3-109	Champsocephalus gunnari	8.271344	-24.093164
19	3-15	Champsocephalus gunnari	8.5481879	-24.2472694
20	3-109	Champsocephalus gunnari	7.8772232	-24.2026045
21	3-109	Champsocephalus gunnari	8.55507664	-24.0654824
22	3-109	Champsocephalus gunnari	8.2071848	-24.3885565
23	3-109	Champsocephalus gunnari	8.0617744	-23.8859584
24	3-109	Champsocephalus gunnari	8.5927464	-23.799016
25	3-109	Champsocephalus gunnari	8.5524224	-23.9895345
26	3-109	Champsocephalus gunnari	8.72585084	-23.8966328
27	3-109	Champsocephalus gunnari	NA	-24.011875
28	3-109	Champsocephalus gunnari	8.1579648	-24.316197
29	3-109	Champsocephalus gunnari	8.4327472	-24.2635956
30	3-109	Champsocephalus gunnari	8.7305152	-24.4067883
31	3-109	Champsocephalus gunnari	8.528456	-24.070375
32	3-109	Champsocephalus gunnari	8.334536	-24.101895
33	3-109	Champsocephalus gunnari	8.4351986	-23.924125
34	3-109	Champsocephalus gunnari	8.20916	-24.3473682
35	3-109	Champsocephalus gunnari	8.6525488	-24.511492
36	3-109	Champsocephalus gunnari	8.5953352	-24.197024
37	3-109	Champsocephalus gunnari	8.5423454	-24.11815
38	3-109	Champsocephalus gunnari	8.1809504	-24.3337308
39	3-109	Champsocephalus gunnari	8.5528992	-24.0522159
40	3-109	Champsocephalus gunnari	8.3387152	-24.0678015
41	3-109	Champsocephalus gunnari	7.9761696	-24.3152229
42	3-109	Champsocephalus gunnari	8.6855888	-24.05319
43	3-109	Champsocephalus gunnari	8.8011552	-23.96972
44	3-123	Champsocephalus gunnari	8.5421371	-24.386281
45	3-123	Champsocephalus gunnari	8.3244205	-24.1650754
46	3-15	Champsocephalus gunnari	8.0937094	-24.5631841
47	3-123	Champsocephalus gunnari	8.2854712	-24.153433
48	3-123	Champsocephalus gunnari	8.5151722	-24.1699264
49	3-100	Champsocephalus gunnari	8.5686139	-24.0917273
50	3-100	Champsocephalus gunnari	8.5389962	-24.1931678
51	3-100	Champsocephalus gunnari	8.4511644	-24.1120154
52	3-100	Champsocephalus gunnari	8.3633326	-24.1052527
53	3-100	Champsocephalus gunnari	8.4419727	-24.0994561
54	3-100	Champsocephalus gunnari	8.6033381	-24.2482355
55	3-100	Champsocephalus gunnari	8.4072485	-24.3264896
56	3-100	Champsocephalus gunnari	8.5726991	-24.1931678
57	3-100	Champsocephalus gunnari	8.87194	-24.1332696
58	3-100	Champsocephalus gunnari	8.7258941	-24.1294052
59	3-100	Champsocephalus gunnari	8.6799356	-24.2173203
60	3-123	Champsocephalus gunnari	8.6599837	-24.4774798
61	3-123	Champsocephalus gunnari	8.3783503	-24.2135854
62	3-123	Champsocephalus gunnari	8.4602437	-24.143731
63	3-123	Champsocephalus gunnari	8.4432658	-23.8837174
64	3-123	Champsocephalus gunnari	8.5611124	-24.1786582
65	3-123	Champsocephalus gunnari	8.8267666	-23.813863
66	3-123	Champsocephalus gunnari	8.4472606	-24.2533636
67	3-123	Champsocephalus gunnari	8.7318901	-23.84782
68	3-123	Champsocephalus gunnari	8.7119161	-23.8497604
69	3-123	Champsocephalus gunnari	8.2914634	-24.1738072
70	3-123	Champsocephalus gunnari	8.5880773	-23.8837174
71	3-123	Champsocephalus gunnari	8.3123327	-24.581768
72	3-123	Champsocephalus gunnari	8.8678076	-24.0434712
73	3-123	Champsocephalus gunnari	8.366875	-24.089768
74	3-123	Champsocephalus gunnari	8.5366765	-24.193088
75	3-123	Champsocephalus gunnari	8.87945495	-24.1911848
76	3-15	Champsocephalus gunnari	8.0096152	-24.565792
77	3-123	Champsocephalus gunnari	8.5745333	-24.1698052
78	3-123	Champsocephalus gunnari	8.6163443	-23.9608682
79	3-123	Champsocephalus gunnari	8.5884703	-24.2222824
80	3-123	Champsocephalus gunnari	8.50853165	-23.9511502
81	3-123	Champsocephalus gunnari	8.8337575	-23.9438698
82	3-123	Champsocephalus gunnari	8.6050552	-24.2426914
83	3-123	Champsocephalus gunnari	8.6160409	-24.124327
84	3-123	Champsocephalus gunnari	8.3278388	-24.0920288
85	3-123	Champsocephalus gunnari	8.0453252	-24.3031047
86	3-123	Champsocephalus gunnari	8.155874	-23.9305606
87	3-123	Champsocephalus gunnari	8.3472872	-23.95196
88	3-123	Champsocephalus gunnari	8.5870786	-24.716149
89	3-123	Champsocephalus gunnari	8.6033381	-23.9555072
90	3-123	Champsocephalus gunnari	8.3786521	-24.0492189
91	3-123	Champsocephalus gunnari	8.6595096	-24.0202359
92	3-123	Champsocephalus gunnari	8.5563583	-23.7574567
93	3-123	Champsocephalus gunnari	8.5151722	-24.104923
94	3-15	Champsocephalus gunnari	8.5748272	-24.017621
95	3-123	Champsocephalus gunnari	8.8277653	-23.983648
96	3-123	Champsocephalus gunnari	8.5201657	-24.1592542
97	3-123	Champsocephalus gunnari	8.6080513	-24.6200992
98	3-15	Champsocephalus gunnari	8.4689136	-24.275242
99	3-15	Champsocephalus gunnari	8.3243008	-23.91496
100	3-15	Champsocephalus gunnari	8.8304456	-23.8190785
101	2-10	Themisto gaudichaudii	4.8142998	-24.2539117
102	3-15	Champsocephalus gunnari	8.816188	-24.159022
103	2-10	Themisto gaudichaudii	4.786129	-24.6819691
104	2-10	Themisto gaudichaudii	4.579535	-24.5363604
105	2-10	Themisto gaudichaudii	4.7894979	-23.4746943
106	2-10	Euphausia superba	3.84395844	-26.1469904
107	3-15	Champsocephalus gunnari	7.9210144	-24.472816
108	2-10	Euphausia superba	3.7727341	-26.0856037
112	3-15	Champsocephalus gunnari	8.021836	-24.2297225
114	3-15	Champsocephalus gunnari	8.5300176	-24.0747625
115	2-11	Euphausia superba	3.43778172	-26.4749856
116	2-11	Euphausia superba	3.751844	-26.1360063
117	2-11	Euphausia superba	3.85418444	-25.4531544
118	3-15	Champsocephalus gunnari	8.1684856	-24.0089045
121	3-15	Champsocephalus gunnari	8.7248992	-23.8390882
125	2-11	Themisto gaudichaudii	4.6875	-23.0495
126	3-15	Champsocephalus gunnari	8.7468706	-24.017605
127	2-11	Themisto gaudichaudii	5.01099235	-23.6049845
128	2-11	Themisto gaudichaudii	4.7710004	-24.0199063
129	2-11	Themisto gaudichaudii	4.9813124	-23.6147575
130	2-11	Themisto gaudichaudii	4.9652148	-22.5416821
133	2-13	Euphausia superba	3.56069824	-26.1566944
134	2-13	Euphausia superba	4.1549712	-26.010794
136	2-13	Euphausia superba	3.545192	-27.197027
137	2-13	Euphausia superba	3.433762	-26.855392
138	2-13	Euphausia superba	3.0101304	-27.5317512
140	2-13	Euphausia superba	5.8806844	-28.2322063
145	2-13	Themisto gaudichaudii	3.4426902	-25.6870208
150	2-14	Euphausia superba	3.23724	-28.1614138
151	2-14	Euphausia superba	3.2645	-28.2425
152	2-14	Euphausia superba	3.23551144	-26.7787208
180	2-2	Euphausia superba	3.3891344	-27.0713015
185	2-17	Euphausia frigida	5.138057	-23.750591
187	2-17	Euphausia frigida	5.1877034	-25.0715805
188	2-17	Euphausia frigida	5.5424683	-24.5773062
189	2-17	Euphausia frigida	5.0584159	-24.7674117
190	2-17	Euphausia frigida	5.4131808	-24.4408202
191	2-17	Euphausia superba	3.074147	-25.3873376
192	2-17	Euphausia superba	2.9639584	-26.5115078
193	2-17	Euphausia superba	3.4298704	-26.826271
194	2-17	Euphausia superba	2.800637	-27.4683828
195	2-17	Euphausia superba	3.1416632	-25.468434
196	2-17	Themisto gaudichaudii	4.595108	-25.466968
197	2-17	Themisto gaudichaudii	4.9731808	-25.0597
198	2-17	Themisto gaudichaudii	5.030956	-25.029568
199	2-17	Themisto gaudichaudii	4.7045768	-24.794344
201	2-2	Euphausia superba	3.4981032	-26.9589555
203	2-18	Euphausia superba	3.3513614	-26.3836465
204	2-18	Euphausia superba	3.740797	-24.4211728
205	2-18	Euphausia superba	3.7799413	-25.9127698
206	2-18	Euphausia superba	4.2767728	-25.7343631
207	2-18	Euphausia superba	4.0800476	-26.4977098
208	2-18	Euphausia superba	4.0700106	-24.6444249
209	2-18	Electrona antartica	8.5736125	-28.9603072
210	2-18	Electrona antartica	9.0824884	-29.7831228
211	2-18	Electrona antartica	9.5532237	-29.4662803
213	2-18	Electrona antartica	8.8656892	-28.689285
214	2-18	Electrona antartica	8.8506337	-29.7080555
215	3-42	Champsocephalus gunnari	8.4582463	-24.5133772
217	3-42	Champsocephalus gunnari	8.5747417	-24.1361679
218	3-42	Champsocephalus gunnari	8.5063146	-24.0356935
219	3-42	Champsocephalus gunnari	8.4322801	-24.0874594
220	2-2	Euphausia superba	3.1406448	-27.4683865
221	3-42	Champsocephalus gunnari	8.3520983	-24.7187262
222	3-42	Champsocephalus gunnari	8.442994	-24.0830324
225	2-21	Themisto gaudichaudii	4.6714336	-24.4317803
226	3-42	Champsocephalus gunnari	8.5471666	-24.0318291
227	2-21	Themisto gaudichaudii	4.6674092	-25.5947673
228	3-42	Champsocephalus gunnari	8.6932125	-24.0608121
233	3-42	Champsocephalus gunnari	8.3354062	-24.1689562
235	2-22	Euphausia superba	4.298864	-25.4254055
236	2-22	Euphausia superba	4.0940864	-25.9364136
237	2-22	Euphausia superba	4.1380582	-25.2862456
238	2-2	Euphausia superba	2.9277992	-28.0456125
239	2-22	Euphausia superba	3.826806	-26.552801
240	2-22	Euphausia superba	4.2035046	-26.1081744
241	2-22	Euphausia superba	3.71224756	-25.7568896
242	2-22	Euphausia superba	3.916154	-25.9674664
243	3-42	Champsocephalus gunnari	8.3553802	-23.9526016
244	3-42	Champsocephalus gunnari	8.47020084	-24.1120616
245	2-22	Euphausia superba	3.6768656	-25.427924
246	2-22	Electrona antartica	8.99765792	-27.3172928
247	3-42	Champsocephalus gunnari	7.7886224	-24.145463
248	2-22	Electrona antartica	7.8458544	-26.9248654
249	2-22	Electrona antartica	8.4472946	-26.3633896
250	3-42	Champsocephalus gunnari	7.95072004	-23.8927512
251	2-22	Electrona antartica	8.24645596	-26.6710064
252	2-22	Electrona antartica	7.85193688	-26.8660568
254	3-42	Champsocephalus gunnari	8.3762392	-23.9352985
257	3-42	Champsocephalus gunnari	8.9465432	-24.251998
258	2-24	Antarctomysis maxima	5.940902	-25.4007528
259	2-24	Antarctomysis maxima	6.2064889	-25.5278337
260	2-24	Antarctomysis maxima	6.0658241	-25.5200345
261	3-42	Champsocephalus gunnari	8.1532096	-23.9934085
262	2-24	Antarctomysis maxima	5.6525288	-25.622004
264	3-42	Champsocephalus gunnari	8.1169948	-23.8141488
266	2-25	Antarctomysis maxima	5.613835	-24.559758
267	2-25	Antarctomysis maxima	6.02618684	-25.1290408
268	2-25	Antarctomysis maxima	6.5591852	-24.4369206
269	3-42	Champsocephalus gunnari	8.6318576	-24.0534555
270	2-25	Antarctomysis maxima	5.7803573	-25.3621007
271	2-25	Antarctomysis maxima	5.1197542	-25.3570848
274	2-25	Themisto gaudichaudii	3.6393563	-25.5239341
275	3-42	Champsocephalus gunnari	8.7032288	-24.41332
276	2-25	Themisto gaudichaudii	3.9827439	-24.3852509
277	2-25	Themisto gaudichaudii	8.2329184	-25.415452
280	3-42	Champsocephalus gunnari	8.510668	-23.9546685
283	2-27	Euphausia superba	2.0423971	-27.4737341
284	3-44	Champsocephalus gunnari	8.6584883	-24.0849646
285	2-27	Euphausia superba	2.4561171	-25.5853528
286	2-27	Euphausia superba	2.6087419	-26.7302813
287	3-44	Champsocephalus gunnari	8.4056324	-24.6211776
288	2-27	Euphausia superba	3.0695	-25.7275
289	2-27	Euphausia superba	3.5959157	-26.3876955
290	2-27	Euphausia superba	2.3061436	-29.4508313
291	2-27	Euphausia superba	2.6784916	-30.3633377
292	2-27	Euphausia superba	2.8750086	-28.9087869
293	2-27	Euphausia superba	2.60918	-28.0569711
294	3-44	Champsocephalus gunnari	8.9327864	-24.0939742
295	2-27	Euphausia superba	3.255631	-27.6531157
297	3-44	Champsocephalus gunnari	8.7249956	-23.95196
302	3-44	Champsocephalus gunnari	8.7668446	-24.1204462
306	2-30	Euphausia superba	3.773117	-28.6289657
307	2-30	Euphausia superba	3.5938471	-25.5005365
308	3-44	Champsocephalus gunnari	8.5622432	-23.9821137
309	2-30	Euphausia superba	3.6145331	-26.1946653
310	2-30	Euphausia superba	3.817689	-26.8339178
311	2-30	Euphausia superba	1.52265644	-27.708364
312	2-30	Euphausia superba	3.4893828	-26.451064
313	3-44	Champsocephalus gunnari	8.4317597	-24.0994561
314	2-30	Euphausia superba	3.49352	-26.1605438
315	2-30	Euphausia superba	3.5431859	-26.2933763
316	3-44	Champsocephalus gunnari	7.7730476	-24.1678994
317	2-30	Euphausia superba	3.5473036	-26.704538
318	3-44	Champsocephalus gunnari	8.8996717	-23.978797
319	2-30	Euphausia superba	3.2918315	-26.5017588
320	2-30	Euphausia superba	2.8905231	-26.6889396
321	3-44	Champsocephalus gunnari	9.1895643	-23.4444403
323	3-44	Champsocephalus gunnari	8.5960669	-24.2378404
324	3-44	Champsocephalus gunnari	8.8846772	-23.9101339
325	2-32	Euphausia superba	3.7451816	-25.1522718
326	2-32	Euphausia superba	3.96278	-26.5691794
327	2-32	Euphausia superba	4.064861	-25.7123789
328	2-32	Euphausia superba	3.998003	-26.699216
329	2-32	Euphausia superba	3.8717662	-25.86392
330	3-44	Champsocephalus gunnari	8.8547302	-24.1175356
334	3-44	Champsocephalus gunnari	8.8097887	-24.265006
335	2-32	Electrona antartica	8.1497349	-26.973872
336	2-32	Electrona antartica	7.2366841	-26.6634428
337	2-32	Electrona antartica	8.7561125	-28.1512698
338	2-32	Electrona antartica	8.4602499	-27.9112352
339	3-44	Champsocephalus gunnari	8.5061839	-24.0942508
340	2-32	Electrona antartica	9.3775762	-25.8299033
342	3-44	Champsocephalus gunnari	8.5920721	-24.0408898
345	3-44	Champsocephalus gunnari	8.7378823	-23.915734
349	3-44	Champsocephalus gunnari	8.7149122	-24.0408898
351	3-44	Champsocephalus gunnari	8.8467406	-24.1320886
352	2-35	Euphausia superba	3.7656536	-26.0033843
353	2-35	Euphausia superba	4.074991	-26.7167858
354	2-35	Euphausia superba	4.076004	-26.0989145
355	3-44	Champsocephalus gunnari	8.7119161	-23.9603632
356	2-35	Euphausia superba	4.0621497	-25.328624
357	3-44	Champsocephalus gunnari	8.5860799	-23.9244658
358	2-35	Euphausia superba	3.8964646	-26.329352
359	3-44	Champsocephalus gunnari	8.6649772	-23.6770648
360	2-36	Themisto gaudichaudii	4.8201272	-23.408272
361	3-44	Champsocephalus gunnari	8.8377523	-23.770204
362	2-36	Themisto gaudichaudii	5.1617104	-24.33556
363	2-36	Themisto gaudichaudii	4.9204736	-22.952404
364	2-37	Euphausia superba	3.690051	-24.805582
365	3-44	Champsocephalus gunnari	8.5131748	-24.6492052
366	2-37	Euphausia superba	2.9754344	-27.1287982
367	2-37	Euphausia superba	3.6080192	-25.6181951
368	2-37	Euphausia superba	2.8884284	-27.7036639
369	3-44	Champsocephalus gunnari	8.6200357	-24.046711
370	2-37	Euphausia superba	3.056926	-28.7441455
371	3-44	Champsocephalus gunnari	8.9735755	-23.8051312
374	2-4	Euphausia superba	2.9491856	-29.187474
376	3-44	Champsocephalus gunnari	8.7718381	-24.0253666
380	3-44	Champsocephalus gunnari	8.7698407	-24.1078336
383	3-44	Champsocephalus gunnari	8.7478693	-23.8604326
391	2-4	Euphausia superba	2.6019112	-30.0562185
395	3-44	Champsocephalus gunnari	8.2080776	-24.9781585
399	3-44	Champsocephalus gunnari	8.5601137	-24.2543338
400	2-38	Euphausia frigida	6.473331	-27.323192
405	3-44	Champsocephalus gunnari	8.0977156	-24.0399196
406	2-38	Electrona antartica	9.0800636	-29.2837
407	2-38	Electrona antartica	8.7774731	-29.584975
408	2-38	Electrona antartica	8.5066298	-29.1277
409	3-44	Champsocephalus gunnari	7.8866672	-24.1766537
410	2-38	Electrona antartica	9.6981419	-28.528075
412	3-44	Champsocephalus gunnari	8.4496472	-24.0482573
416	3-44	Champsocephalus gunnari	8.2884673	-24.1699264
419	3-44	Champsocephalus gunnari	8.5381423	-24.4095658
423	3-44	Champsocephalus gunnari	8.7738952	-23.9284564
425	3-44	Champsocephalus gunnari	8.3633326	-24.1071849
427	3-44	Champsocephalus gunnari	8.4682333	-24.5434534
428	2-41	Electrona antartica	8.5863328	-30.1880718
429	2-41	Electrona antartica	10.215176	-29.3561904
430	3-44	Champsocephalus gunnari	8.5479128	-24.3176952
431	2-41	Electrona antartica	8.6458864	-31.4144637
432	2-41	Electrona antartica	9.0178352	-26.9511375
435	3-44	Champsocephalus gunnari	8.558557	-24.1423514
442	2-42	Themisto gaudichaudii	5.4370724	-22.615675
443	2-42	Themisto gaudichaudii	5.1637376	-22.664692
444	2-42	Themisto gaudichaudii	5.1971864	-23.229424
445	3-44	Champsocephalus gunnari	8.7049252	-23.9021512
449	3-44	Champsocephalus gunnari	8.5204164	-24.0526606
452	3-44	Champsocephalus gunnari	8.5441345	-23.9923798
456	3-44	Champsocephalus gunnari	8.6509954	-24.0486514
458	3-44	Champsocephalus gunnari	8.5013461	-24.2495904
462	3-44	Champsocephalus gunnari	8.2785247	-24.1667239
464	2-43	Euphausia frigida	5.5313636	-24.496672
465	2-43	Euphausia frigida	5.5078208	-24.4791634
466	2-43	Euphausia frigida	5.356328	-24.2778145
470	2-44	Themisto gaudichaudii	5.1140712	-23.592952
471	2-44	Themisto gaudichaudii	4.8961472	-25.563196
472	2-44	Themisto gaudichaudii	4.6328096	-24.0317598
476	3-73	Champsocephalus gunnari	8.4317597	-23.8946429
481	2-44	Electrona antartica	7.5392133	-25.6488848
482	3-73	Champsocephalus gunnari	8.4184828	-24.0743375
483	2-44	Electrona antartica	6.884971	-25.624808
486	3-73	Champsocephalus gunnari	8.5083572	-23.8125244
489	2-44	Euphausia frigida	5.60711	-24.9392505
490	3-73	Champsocephalus gunnari	8.15703	-24.0530833
491	2-44	Euphausia frigida	5.5682132	-24.9966398
492	2-44	Euphausia frigida	5.5415996	-25.167835
497	3-73	Champsocephalus gunnari	8.5369536	-24.00188
504	3-73	Champsocephalus gunnari	8.3449492	-23.914931
507	3-73	Champsocephalus gunnari	8.3653752	-23.8588972
510	3-73	Champsocephalus gunnari	8.3909077	-24.2028288
512	3-76	Champsocephalus gunnari	8.4052059	-24.1999305
515	3-76	Champsocephalus gunnari	8.657467	-24.0685409
518	3-77	Champsocephalus gunnari	7.8989504	-24.0531208
522	2-46	Electrona antartica	8.8120096	-25.9409958
523	2-46	Electrona antartica	8.8423088	-28.3908573
524	3-77	Champsocephalus gunnari	7.976744	-24.1309368
525	2-46	Electrona antartica	8.9185792	-27.3758451
526	2-46	Electrona antartica	8.491256	-26.9092512
527	2-46	Electrona antartica	8.8120096	-27.0845892
530	3-77	Champsocephalus gunnari	8.4547652	-24.1095374
534	3-77	Champsocephalus gunnari	8.4752372	-23.7836829
538	2-48	Euphausia frigida	5.3474528	-21.6150177
539	2-48	Euphausia frigida	5.2189424	-21.6559299
540	2-48	Euphausia frigida	5.1019248	-22.153695
541	3-77	Champsocephalus gunnari	8.599063	-23.9914096
542	3-77	Champsocephalus gunnari	8.5880773	-24.395983
543	3-77	Champsocephalus gunnari	8.427128	-24.6386862
544	3-77	Champsocephalus gunnari	8.8242848	-24.1309368
545	3-77	Champsocephalus gunnari	8.4660248	-24.1503908
546	3-77	Champsocephalus gunnari	9.3923828	-23.9509873
547	3-80	Champsocephalus gunnari	8.5796444	-24.5025082
548	3-100	Champsocephalus gunnari	8.4023191	-24.3009034
549	3-100	Champsocephalus gunnari	8.3374036	-24.2252278
550	3-100	Champsocephalus gunnari	8.4502567	-24.7287616
551	3-100	Champsocephalus gunnari	8.4422671	-24.4891222
552	3-100	Champsocephalus gunnari	8.7219031	-24.4192678
553	3-100	Champsocephalus gunnari	8.2974556	-24.38143
554	3-100	Champsocephalus gunnari	8.3116468	-24.2642139
555	3-100	Champsocephalus gunnari	8.2865543	-24.3656035
556	3-100	Champsocephalus gunnari	8.4029835	-24.3490302
557	3-15	Champsocephalus gunnari	8.310225	-24.7718617
558	3-100	Champsocephalus gunnari	8.4059946	-24.477717
559	3-100	Champsocephalus gunnari	8.1905947	-24.750106
560	3-100	Champsocephalus gunnari	8.5571176	-24.3358306
561	3-100	Champsocephalus gunnari	8.3364049	-24.1757476
562	3-100	Champsocephalus gunnari	8.5401397	-24.0845488
563	3-100	Champsocephalus gunnari	8.4260686	-24.4075242
564	3-100	Champsocephalus gunnari	8.6779603	-24.037009
565	3-100	Champsocephalus gunnari	8.2996024	-24.2378916
566	3-100	Champsocephalus gunnari	8.5573796	-23.8598633
567	3-100	Champsocephalus gunnari	8.1090289	-24.2607948
568	3-15	Champsocephalus gunnari	8.3194167	-24.2955744
569	3-100	Champsocephalus gunnari	8.2499683	-24.3873539
570	3-100	Champsocephalus gunnari	8.2877564	-24.4482182
571	3-100	Champsocephalus gunnari	8.1182206	-24.349676
572	3-100	Champsocephalus gunnari	8.0160906	-24.1989644
573	3-100	Champsocephalus gunnari	8.1815412	-24.4414555
574	3-100	Champsocephalus gunnari	8.3949929	-24.2685236
575	3-100	Champsocephalus gunnari	8.4756756	-24.2095915
576	3-100	Champsocephalus gunnari	8.402142	-24.2153881
